# Supplementary material for: Development of Nanocomposite Film Comprising of Polyvinyl Alcohol (PVA) Incorporated with Bacterial Cellulose Nanocrystals and Magnetite Nanoparticles
Source: Polymers (Basel). 2021 May 28;13(11):1778. doi: 10.3390/polym13111778 (PMC8198786; doi:10.3390/polym13111778)
Supplement: Supplementary file 1 [file polymers-13-01778-s001.zip]

Archive with 1 entries (1 files):
- polymers-1219445-supplementary.pdf
